# Supplementary material for: Five computational developability guidelines for therapeutic antibody profiling
Source: Proc Natl Acad Sci U S A. 2019 Feb 14;116(10):4025–30. doi: 10.1073/pnas.1810576116 (PMC6410772; doi:10.1073/pnas.1810576116)
Supplement: Supplementary File [file pnas.1810576116.sd01.xlsx]

## Sheet: Sheet1
Human, Non-Engineered, Non-Redundant PDB Structures
Code	Resolution (Å)	Title
1adq	3.15	CRYSTAL STRUCTURE OF A HUMAN IGM RHEUMATOID FACTOR FAB IN COMPLEX WITH ITS AUTOANTIGEN IGG FC'
1aqk	1.84	THREE-DIMENSIONAL STRUCTURE OF A HUMAN FAB WITH HIGH AFFINITY FOR TETANUS TOXOID
1dn0	2.28	STRUCTURE OF THE FAB FRAGMENT FROM A HUMAN IGM COLD AGGLUTININ
1dql	2.6	CRYSTAL STRUCTURE OF AN UNLIGANDED (NATIVE) FV FROM A HUMAN IGM ANTI-PEPTIDE ANTIBODY
1iqd	2	Human Factor VIII C2 Domain complexed to human monoclonal BO2C11 Fab.
1mco	3.2	THREE-DIMENSIONAL STRUCTURE OF A HUMAN IMMUNOGLOBULIN WITH A HINGE DELETION
1opg	2	OPG2 FAB FRAGMENT
1qlr	2.83	CRYSTAL STRUCTURE OF THE FAB FRAGMENT OF A HUMAN MONOCLONAL IgM COLD AGGLUTININ
2agj	2.6	Crystal Structure of a glycosylated Fab from an IgM cryoglobulin with properties of a natural proteolytic antibody
2f5a	2.05	CRYSTAL STRUCTURE OF FAB' FROM THE HIV-1 NEUTRALIZING ANTIBODY 2F5
2fl5	3	Cofactor-containing antibodies: Crystal structure of the original yellow antibody
2pr4	2.05	Crystal Structure of Fab' from the HIV-1 Neutralizing Antibody 2F5
3d85	1.9	Crystal structure of IL-23 in complex with neutralizing FAB
3m8o	1.55	Human IgA1 Fab fragment
3q6f	3.192	Crystal structure of Fab of human mAb 2909 specific for quaternary neutralizing epitope of HIV-1 gp120
3qeg	1.95	Crystal structure of human N12-i2 Fab, an ADCC and neutralizing anti-HIV-1 Env antibody
3qeh	2.59	Crystal structure of human N12-i15, an ADCC and non-neutralizing anti-HIV-1 Env antibody
3qnx	2.2	Orthorhombic form of human IgA1 Fab fragment, sharing same Fv as IgG
3qo1	2.4	Monoclinic form of IgG1 Fab fragment (apo form) sharing same Fv as IgA
3r1g	2.8	Structure Basis of Allosteric Inhibition of BACE1 by an Exosite-Binding Antibody
4eow	1.97	Crystal structure of a disease-associated anti-human GM-CSF autoantibody MB007
4f57	1.7	Fab structure of a neutralizing antibody L1 from an early subtype A HIV-1 infected patient
4hh9	1.7	Anti-Human Cytomegalovirus (HCMV) Fab KE5
4i2x	2.48	Crystal structure of Signal Regulatory Protein gamma (SIRP-gamma) in complex with FabOX117
4nm4	2.65	Crystal structure of broadly neutralizing antibody CR8043
4nzu	1.2	Crystal structure of the primary monoclonal antibody 13PL Fab' from a multiple myeloma patient
4rbp	1.85	Crystal structure of HIV neutralizing antibody 2G12 in complex with a bacterial oligosaccharide analog of mammalian oligomanose
5cgy	2.07	Fab fragment of Chikungunya virus neutralizing human monoclonal antibody 4J21
5chn	2.047	Fab fragments of chikungunya virus neutralizing human monoclonal antibody 5M16
5czx	2.1	Crystal structure of Notch3 NRR in complex with 20358 Fab
5e8e	1.9	Crystal structure of thrombin bound to an exosite 1-specific IgA Fab
5veb	2.34	Crystal structure of a Fab binding to extracellular domain 5 of Cadherin-6
8fab	1.8	CRYSTAL STRUCTURE OF THE FAB FRAGMENT FROM THE HUMAN MYELOMA IMMUNOGLOBULIN IGG HIL AT 1.8 ANGSTROMS RESOLUTION
