# Supplementary material for: Five computational developability guidelines for therapeutic antibody profiling
Source: Proc Natl Acad Sci U S A. 2019 Feb 14;116(10):4025–30. doi: 10.1073/pnas.1810576116 (PMC6410772; doi:10.1073/pnas.1810576116)
Supplement: Supplementary File [file pnas.1810576116.sd03.xlsx]

## Sheet: Sheet1
Therapeutic	Total CDR Length	CDR Vic. PSH (Kyte & Doolittle)	CDR Vic. PPC	CDR Vic. PNC	SFvCSP
Abagovomab	46	129.76	0	0	16.32
Abituzumab	45	115.911	0.0954	0.0421	-3.1
Abrilumab	45	109.7	0	0.8965	-4
Actoxumab	49	112.629	0	1.1247	3.1
Adalimumab	48	111.251	0.0485	1.1364	-19.5
Aducanumab	51	127.326	2.6729	0	27
Alemtuzumab	48	121.463	0.8539	0.1545	20.91
Alirocumab	51	129.584	0.0604	0.075	3.1
Amatuximab	45	100.711	0.1152	0.0916	3.41
Andecaliximab	42	103.179	0	0	9.3
Anetumab	52	162.465	0.1583	0.6187	-1.8
Anifrolumab	45	125.563	0	0.5675	1
Anrukinzumab	49	126.752	0.0997	1.9121	0
Ascrinvacumab	46	130.956	0	0.1968	4.2
Atezolizumab	45	111.813	1.2592	0	2.31
Atidortoxumab	46	118.448	0.0063	0.4516	8.4
Avelumab	51	139.017	0.1861	0	2.2
Bapineuzumab	51	129.923	0.2961	0.4408	0.31
Basiliximab	41	95.9151	0.0409	0	8.4
Bavituximab	47	117.056	0.0005	0.2364	0.7
Belimumab	52	156.897	0.446	0.0422	-7.79
Benralizumab	48	123.747	0.0179	1.1762	3.41
Berlimatoxumab	46	111.523	0.1076	0	12
Bevacizumab	50	122.222	0.0115	0	3.52
Bezlotoxumab	47	97.1128	1.1329	0	12
Bimagrumab	47	168.296	1.1398	0	12.4
Bimekizumab	52	104.282	0	1.167	1.1
Bleselumab	47	137.56	0	0.1765	10.2
Blosozumab	45	105.637	0	1.1899	-6.3
Bococizumab	45	110.275	0.5656	0.0562	36
Brazikumab	56	161.024	0.0952	0.1749	1
Brentuximab	48	130.675	0	2.0761	-9.8
Briakinumab	47	124.7	0.2706	0	17.22
Brodalumab	43	95.5815	1.2062	0	5
Burosumab	43	110.118	0.0309	0.4598	2.2
Camrelizumab	43	118.102	0	0	0
Canakinumab	45	121.423	0.2018	0.2593	2
Carlumab	48	101.382	0	0.3154	0
Carotuximab	44	118.424	1.2321	0.0541	12.4
Certolizumab	45	136.909	0	0	3
Cetuximab	46	102.929	0	0	-3
Cixutumumab	59	164.586	1.5097	0.0706	0.21
Clazakizumab	50	122.703	0	2.9263	-9
Codrituzumab	47	119.266	0.0974	0.5614	3.2
Coltuximab	44	106.657	0.0927	0.1984	0
Concizumab	53	139.303	0	2.1652	0.9
Crenezumab	44	117.732	0.0623	0	1.2
Crizanlizumab	53	122.698	0	0.3711	-1.8
Dacetuzumab	46	124.153	0.0006	0	17.2
Daclizumab	42	102.09	0.1472	0	3
Dalotuzumab	49	114.46	0.1279	0	11
Daratumumab	49	131.657	0.0887	0.2723	0
Dectrekumab	49	110.424	0	0.2446	-2
Denosumab	50	125.429	0.2717	0.1298	-6
Depatuxizumab	43	127.808	0.0103	1.1318	-4.8
Derlotuximab	48	122.634	2.6579	0	12
Dinutuximab	46	141.452	0.3211	0	5.83
Domagrozumab	43	126.836	0	0	0
Drozitumab	50	165.861	0	1.2161	-1.9
Duligotuzumab	48	123.638	0.056	0.5365	0
Dupilumab	57	156.204	0.307	0	0
Durvalumab	49	101.422	0.25	0.1427	4
Dusigitumab	52	148.716	1.1456	0.037	2.2
Eculizumab	49	128.822	0	0.4207	0
Efalizumab	48	117.149	0.0217	0.2625	8.8
Eldelumab	53	159.978	0	0.2636	2
Elotuzumab	46	114.615	0.1585	0	-2.1
Emapalumab	53	144.631	0	1.3634	2.9
Emibetuzumab	43	97.2025	1.2611	0	6
Enfortumab	44	124.021	0	0	0
Enokizumab	49	120.626	0	0.0457	2.1
Ensituximab	39	110.184	0.3132	0	9.3
Epratuzumab	48	117.945	1.2343	0.0863	0
Eptinezumab	44	137.403	0	0.0852	0.1
Erenumab	60	173.852	1.5276	0	24.4
Etaracizumab	44	103.992	0.438	0	12.6
Etrolizumab	44	100.055	0	1.2151	4
Evinacumab	53	161.583	0.0399	1.7336	-4
Evolocumab	45	124.585	0	0	0.2
Farletuzumab	49	113.044	0	1.0766	0.1
Fasinumab	46	139.972	0	2.5807	-12
Fezakinumab	53	135.288	0.0038	1.9029	0.3
Ficlatuzumab	45	115.329	0	0.1976	-4.2
Figitumumab	52	140.165	0.0157	0	0
Fletikumab	54	137.286	0.0079	0.3405	0.4
Foralumab	46	98.7419	1.2142	0	12
Foravirumab	46	135.541	0	0.0541	3.3
Fremanezumab	49	128.704	1.1715	0.3559	0.5
Fresolimumab	48	147.412	0	1.2991	-4
Fulranumab	50	119.822	0.1041	0	2.4
Futuximab	50	123.319	0.0164	0.2634	-2.2
Galcanezumab	46	132.709	0.0041	0.1933	9.3
Galiximab	58	167.888	1.363	0.2216	2
Ganitumab	51	124.618	0.0615	0.0535	7.32
Gantenerumab	54	140.565	0.5357	0	15.3
Gedivumab	54	131.058	0	0	4.1
Gemtuzumab	47	129.824	0.0408	0.395	2
Gevokizumab	47	111.978	0.1055	1.382	12.3
Girentuximab	46	96.4909	0.2462	0	8
Glembatumumab	47	107.816	0	0	6.4
Golimumab	54	127.496	1.1383	0	6
Guselkumab	49	139.108	1.1417	0	2.2
Ianalumab	52	120.151	0.266	0	6
Ibalizumab	54	143.135	0.0081	0.201	-1.9
Icrucumab	54	129.704	0.0446	0	4.6
Idarucizumab	54	162.935	0.1065	0.0939	9.6
Imgatuzumab	46	126.376	0	0	9.3
Inclacumab	51	112.894	0.068	0	10
Indatuximab	49	112.129	0	0.0793	1.8
Indusatumab	46	113.218	0.2628	0.4022	11
Inebilizumab	52	129.216	0.3372	0.5315	-5.8
Infliximab	47	115.897	0.1373	0	-0.18
Inotuzumab	53	126.591	0.0697	0	16
Intetumumab	47	83.8389	0.183	0	8
Ipilimumab	46	100.969	0	0	8
Iratumumab	39	107.783	0	0	4.1
Isatuximab	47	104.842	0	0.4006	-0.09
Itolizumab	46	129.727	0.2829	0.8313	3.3
Ixekizumab	51	135.768	0.0814	0	5.72
Lacnotuzumab	45	108.459	0.0039	0.3043	-0.2
Lampalizumab	42	126.604	0	3.3711	0
Lanadelumab	48	148.252	2.4767	1.6713	16.4
Landogrozumab	41	129.179	0.0421	0	5.2
Lebrikizumab	49	112.341	0.0709	1.3023	-9
Lenzilumab	46	98.737	0.3408	0	21
Lifastuzumab	52	130.143	0.5004	0.0618	9.02
Ligelizumab	50	99.729	0.0038	0.1011	-0.8
Lintuzumab	47	122.867	0.0951	0.4559	2
Lirilumab	50	131.377	0	0.2274	0
Lodelcizumab	44	108.704	1.1469	0.2856	6.3
Lorvotuzumab	50	117.223	1.3141	0	19.2
Lumiliximab	45	130.891	0	0	4
Margetuximab	47	107.333	0.273	0.0621	-3.2
Matuzumab	47	102.239	0.0036	0.6918	-0.99
Mavrilimumab	52	152.389	1.1694	1.8298	-9.3
Mepolizumab	52	146.589	0.1788	0.2514	8.4
Mirikizumab	42	155.593	0.1382	0.2855	10.71
Mirvetuximab	49	134.639	0.1298	0.3382	1.32
Modotuximab	51	128.829	0.0126	1.3846	-0.99
Mogamulizumab	51	130.817	0.0376	0	2.31
Motavizumab	46	130.255	1.2569	1.1846	12.4
Muromonab	45	115.073	0.1425	1.1815	6.51
Natalizumab	49	112.429	0.2451	0.2352	6.3
Necitumumab	48	149.975	0	0	2.2
Nimotuzumab	55	130.351	0.001	0.093	-4.2
Nivolumab	40	100.963	1.1478	0	8
Obiltoxaximab	46	100.82	0	0.2165	16
Obinutuzumab	51	155.756	0	0.3866	-1.8
Ocrelizumab	48	85.6496	0	0	12
Ofatumumab	49	138.594	0.0062	0	6.3
Olaratumab	54	134.687	0	0	6
Olendalizumab	51	116.699	0.0098	1.8401	-1.1
Olokizumab	47	110.263	0.1041	0.0969	0
Omalizumab	52	106.445	0.0145	1.9088	-6.6
Onartuzumab	52	123.293	0.0753	0.2476	8
Ontuxizumab	52	137.868	0	2.6771	-8
Opicinumab	46	113.775	0	0.6483	-3
Orticumab	52	123.354	0.3152	0	12.4
Otelixizumab	48	113.145	1.081	2.4987	-11.7
Otlertuzumab	43	89.5853	0	0.2084	0
Ozanezumab	45	111.24	0.0657	0.0452	6
Palivizumab	46	110.207	1.2522	1.1751	12
Pamrevlumab	47	118.408	0	0.0584	2.2
Panitumumab	46	117.752	0	0.2472	-1.8
Panobacumab	48	120.662	0.0726	1.4202	0
Parsatuzumab	55	136.393	0.1684	0.4052	6.24
Pateclizumab	45	111.491	0.1134	0	16.4
Patritumab	50	108.262	0.1256	0.0774	-6.1
Pembrolizumab	51	122.793	0.1065	0.2265	2
Pertuzumab	46	115.799	0	0	15
Pidilizumab	43	100.823	0.1535	0.2272	-18
Pinatuzumab	52	111.052	0.0364	0.2164	10.2
Plozalizumab	49	139.47	0.5087	0.3627	12.4
Polatuzumab	48	118.385	1.4841	1.6827	-6
Ponezumab	48	129.789	0.2991	0.1177	4.2
Pritoxaximab	49	121.929	0.1128	0	-1.68
Quilizumab	49	125.547	0.0367	0.2799	-20.4
Racotumomab	48	106.958	0.016	0.3025	-0.1
Radretumab	44	129.283	0	0	3
Rafivirumab	60	138.032	1.174	0.0825	1.1
Ramucirumab	43	118.894	0	0.3575	4
Ranibizumab	50	131.745	0.0004	0	0.22
Ravulizumab	49	116.917	0.0124	0.4297	0
Refanezumab	58	140.619	0	0.066	-1.1
Reslizumab	43	115.063	0	0.1562	2
Rilotumumab	48	125.261	0	0	9
Risankizumab	47	140.955	0.526	1.2148	8.61
Rituximab	47	122.314	0	0	12
Robatumumab	45	124.418	0.0787	0	6.2
Roledumab	53	136.112	0.2649	0	16.4
Romosozumab	50	107.556	0	3.4997	-6
Rontalizumab	48	115.456	0	0.5097	0
Rovalpituzumab	45	105.843	0	0.088	0
Rozanolixizumab	49	141.811	0.0109	0.5668	-3.2
Sacituzumab	48	128.85	0	0	6
Sarilumab	43	133.476	0.1935	1.3316	2
Satralizumab	46	136.028	0.0276	0	6.46
Secukinumab	55	152.719	0.0655	0.176	2.2
Seribantumab	51	135.908	0.0112	0	6.51
Setoxaximab	52	110.344	0.4815	0.3649	0
Setrusumab	49	130.572	0.0191	0.5727	-0.19
Sifalimumab	44	111.825	0	0	8
Siltuximab	45	128.927	0	0	0
Simtuzumab	48	104.787	0	0.0518	4.2
Sirukumab	45	147.705	0	0	1
Solanezumab	44	111.953	0.0608	0	8.4
Spartalizumab	50	121.756	0	0.1178	4
Suvratoxumab	48	115.946	0.2365	0	4.6
Tabalumab	50	122.504	0	0	9.3
Tanezumab	48	120.236	0.0201	0.0547	4.2
Tarextumab	43	116.564	0	0	20
Teplizumab	45	90.5056	0.0673	1.138	9.3
Teprotumumab	46	108.184	3.1617	0	16
Tesidolumab	45	109.404	0	1.1237	-2
Tezepelumab	51	116.708	0.1177	1.6279	-0.99
Tigatuzumab	45	103.884	0.1114	0.0939	3.1
Tildrakizumab	43	119.79	0	0.0471	0
Timolumab	44	106.249	0	0.0767	3
Tislelizumab	45	106.914	0.1124	0.0623	-2.7
Tisotumab	45	136.017	0	0	-3
Tocilizumab	46	129.624	0.0818	0	18.91
Tomuzotuximab	46	105.367	0	0	-3
Tovetumab	48	137.963	0.2	0.0368	20.5
Tralokinumab	51	139.785	0.0778	1.5824	-6
Trastuzumab	47	102.41	0.2914	0.1365	8.2
Tregalizumab	55	155.166	0.1843	0.3334	0
Tremelimumab	52	124.979	0.0387	0	15
Trevogrumab	47	160.786	0	0.3444	-1
Ublituximab	44	104.855	0	0.0472	12.3
Urelumab	50	135.931	0	0.177	-0.9
Ustekinumab	46	114.222	0	0.2878	4
Utomilumab	45	114.472	0.1834	0.1347	-3.8
Vadastuximab	44	95.4027	0.1559	2.7522	-2
Varlilumab	46	113.653	0	0	6
Vatelizumab	45	107.756	0.1503	0.0666	0
Vedolizumab	53	116.494	0.0051	0.3441	0
Veltuzumab	47	131.612	0	0	-6
Visilizumab	46	124.082	0.1417	0.1812	8.4
Vonlerolizumab	44	118.556	0.2029	0.3046	0
Zalutumumab	52	121.9	0	1.2505	0
Zanolimumab	42	112.536	0	0	6.51
Zolbetuximab (Claudiximab)	51	109.83	0.0413	0.0691	6
